# Supplementary material for: Phytochrome and Ethylene Signaling Integration in Arabidopsis Occurs via the Transcriptional Regulation of Genes Co-targeted by PIFs and EIN3
Source: Front Plant Sci. 2016 Jul 19;7:1055. doi: 10.3389/fpls.2016.01055 (PMC4949226; doi:10.3389/fpls.2016.01055)
Supplement: Supplementary file 1 [file Data_Sheet_1.XLSX]

## Sheet: Sheet1
Supplementary Table S1. Plant materials used in this study
Mutant/line name	Polymorphism	ABRC number/Reference
pifq		(Shin et al., 2009)
etr1	etr1-1	CS237
ein2	ein2	CS8844
ein3	ein3-1	CS8052
ein4	ein4	CS8053
ers1	ers1-3	CS6373
ers2	ers2-1	CS8854
ein3eil1	ein3-1 eil1-3	CS8052, SALK_049679
ctr1-1	ctr1-1	CS8057
EIN3-FLAG		(Sakuraba et al., 2014)
GFP-Myc		(Oh et al., 2007)
PIF1-Myc		PIL5-OX3 (Oh et al., 2007)
PIF3-Myc		PIF3-OX3 (Park et al., 2004)
PIF4-Myc		(Sakuraba et al., 2014)
PIF5-Myc		(Sakuraba et al., 2014)
hls1-S1	SALK_009473	SALK_009473
hls1-S2	SALK_136528.49.05.n	SALK_136528C
References
Oh, E., Yamaguchi, S., Hu, J.H., Yusuke, J., Jung, B., Paik, I., Lee, H.S., Sun, T.P., Kamiya, Y., and Choi, G. (2007). PIL5, a phytochrome-interacting bHLH protein, regulates gibberellin responsiveness by binding directly to the GAI and RGA promoters in Arabidopsis seeds. Plant Cell 19, 1192-1208.
Park, E., Kim, J., Lee, Y., Shin, J., Oh, E., Chung, W.I., Liu, J.R., and Choi, G. (2004). Degradation of phytochrome interacting factor 3 in phytochrome-mediated light signaling. Plant and Cell Physiology 45, 968-975.
Sakuraba, Y., Jeong, J., Kang, M.-Y., Kim, J., Paek, N.-C., and Choi, G. (2014). Phytochrome-interacting transcription factors PIF4 and PIF5 induce leaf senescence in Arabidopsis. Nat Commun 5.
Shin, J., Kim, K., Kang, H., Zulfugarov, I.S., Bae, G., Lee, C.H., Lee, D., and Choi, G. (2009). Phytochromes promote seedling light responses by inhibiting four negatively-acting phytochrome-interacting factors. Proceedings of the National Academy of Sciences of the United States of America 106, 7660-7665.
