# Supplementary material for: Phytochrome and Ethylene Signaling Integration in Arabidopsis Occurs via the Transcriptional Regulation of Genes Co-targeted by PIFs and EIN3
Source: Front Plant Sci. 2016 Jul 19;7:1055. doi: 10.3389/fpls.2016.01055 (PMC4949226; doi:10.3389/fpls.2016.01055)
Supplement: Supplementary file 2 [file Data_Sheet_2.XLSX]

## Sheet: Sheet1
Supplementary Table S2. Primer sequences used in this study
RT-qPCR	Forward (5'->3')	Reverse (5'->3')
EBP	TCCCGGTGGAGTGTATAGGATTTG	CGGAAACGGACTCATCAAGCTG
ACO1	GGGAAAGCAGTTTCTTCATCTCAC	GTCTTCCTGATCAAGACCAAGATTCT
EBF2	GACCTTTCACGGTGTCCTGGAATAA	CGTGGGCAGCTCCTGATAGAGA
ERF1	GTCCTCGGCGATTCTCAATTTTTCG	CTTCACGGAGCGGTGATCAAAGT
ETR2	CGGCGGCTATGGGTTAGGACAA	ACTCGCTGGATCCATGGACAGAT
ERS2	TGATCACTACGTTGCAGGGAAAC	ACAAGCTACCGTCGTCTTCTGC
CTR1	AGGTTGCGATAATGAAACGCCTTC	CAGGCGACGTCTCTCATCTAATTGC
EIN2	CGGGTATGACTTGGTGGCAATTACT	TCGAGCAGAATTGCTGAGAACTCC
EBF2	GACCTTTCACGGTGTCCTGGAATAA	CGTGGGCAGCTCCTGATAGAGA
EIN3	CCAGGAAACATGGTGGAAGGAAGTTT	GAACCTGTTGCCGCTACTGTTATTGT
HLS1	GAGACTTAGTCGGCGTGGAG	ATCGGGTCACCCAAAAGGTC
GRF2	TCTCTCGCCGTTTCTTCACCAG	CACCAGAACCATATCCTCCTGAGC
LOG5	TAGCAGCAGCGGAAAGAGAGAG	TCAATCTCCTCGTCACCAGCTC
AT4G37240	AAAGCTAGCTCTGCGCTCAT	CACCGGAGCCAACTCTCATT
CEL1	CCGATGGGACTGTCTTACATGG	TTGCACCCTATGTGGCTTGGAT
HEMA1	AGCGGTTGATGACTTAAGCCGAGGT	GGGTCTCGCTCAGCGTTCTACTGT
HEMC	ATGGCAACTTACTTAGCCTCACTG	GCAGTTGCCTTCTTCGTCCTTG
HEMF1	AGCCTGTGACAAATTTGACCCTTC	TCGTCTCTCATCACGGTGCTTG
CHLG	AAACCAGTCACTTGGCCTCCAC	GGGTCCAATGAAAGTTCCCTGAAG
CHLH/GUN5	AGGCCGAGGATCGATGTAGTTG	GCTCGGTCAAGAAGGTTCATCTGG
CHLI2	TGTGCTGAGCTGGACGTTGATG	AGCGCTCTAGCTGCTCTGTTTATC
PORA	TTACCCCGGTTGTATTGCAACGACT	GAGCCTTCTCGACATCGCTAGCTT
PORB	GGTGCCTCCATTACCGACCAAATC	AGGCTCCAGTGACCACCACATTTC
PORC	CACATACCGCTGTTTCGGCTTC	AGACTAGGGTCACTCACAACCTG
BRG3	GCCGTTGAAGCTCACCATCTAAATC	CGGAACGGTGCCGTATCTCATC
SBP1	CGTGTAGCTTAACGACTACCAT	CCGGAGCTACAACTTCCGTT
ChIP-qPCR	Forward (5'->3')	Reverse (5'->3')
PP2A	CTGGCGTGTGCGTTATATGGTT	CAACAAACATGGACTTCCAAGTACCA
HLS1-1	GCCACGTCAAGTGTGCCGTTTAT	GGAAACAATAAGCCTCAAGCCCTC
HLS1-2	GGTTGAGGGCAAATGATTACTTGGGA	GCGGCTATGTCTGCGTTAACTCAT
HLS1-3	CAATTTCCAAGCAGCAAATATGGTAGGA	TATAGTCTCTAGTCTCTACAGTTCCCA
EF-1-alpha	GAAAGGCCCAAAACGCGTAAG	CTGGTCGACTCGAGGGTACTTA
HLS1	GGTTGAGGGCAAATGATTACTTGGGA	GCGGCTATGTCTGCGTTAACTCAT
GRF2	GAGAGCAATGTACGTTGAATGTGTG	ATCAAAGCATGGGCTCCATTCCA
LOG5	GTTGTGTCAGGAGAAGAACCCTA	CCTTTGGTTCAACGTGTCGAGT
AT4G37240	GGTGAGTCCCTGACATGGTAA	GAGTGATGACAGGCTGTAGAAG
FHL	GGGCCCACAATAGTCTCAC	AAGCAAATCCGCGTTCTC
